# Supplementary material for: 1-Dimethyl­amino-9,10-anthraquinone
Source: Acta Crystallogr Sect E Struct Rep Online. 2011 Feb 26;67(Pt 3):o723. doi: 10.1107/S1600536811006829 (PMC3052127; doi:10.1107/S1600536811006829)
Supplement: Supplementary file 1 [file e-67-0o723-sup1.cif]

##############################################################################
###                                                                        ###
###        Electronic paper (Acta Crystallographica Section E)             ###
###                                                                        ###
##############################################################################
#                                                                            #
# This CIF contains the data in a paper accepted for publication in Acta     #
# Crystallographica Section E. It conforms to the requirements of Notes      #
# for Authors for Section E, and has been peer reviewed under the auspices   #
# of the IUCr Commission on Journals.                                        #
#                                                                            #
# Full details of the Crystallographic Information File format               #
# are given in the paper "The Crystallographic Information File (CIF):       #
# a New Standard Archive File for Crystallography" by S. R. Hall, F. H.      #
# Allen and I. D. Brown [Acta Cryst. (1991), A47, 655-685].                  #
#                                                                            #
# The current version of the core CIF dictionary is obtainable from          #
# ftp://ftp.iucr.org/pub/cif_core.dic. The current version number is 2.4.    #
#                                                                            #
# Software is freely available for graphical display of the structure(s) in  #
# this CIF.  For information consult the CIF home page http://www.iucr.org/  #
# cif/home.html                                                              #
#                                                                            #
# This file may be used for bona fide research purposes within the           #
# scientific community so long as proper attribution is given to the journal # 
# article from which it was obtained.                                        #
#                                                                            #
##############################################################################
                                             
data_global
_audit_creation_method     'from SHELXL97 CIF and IUCr SHELXL97-template'
_journal_date_recd_electronic     2011-02-14
_journal_date_accepted     2011-02-22
_journal_name_full     'Acta Crystallographica, Section E'
_journal_year     2011
_journal_volume     67
_journal_issue      3
_journal_page_first     o723
_journal_page_last     o723
_journal_paper_category     QO
_journal_coeditor_code     NG5119
_publ_contact_author_name     'MSc Damian Trzybi\'nski'
_publ_contact_author_address
;
Faculty of Chemistry
University of Gda\'nsk
J. Sobieskiego 18
80-952 Gda\'nsk
Poland
;
_publ_contact_author_email     trzybinski@chem.univ.gda.pl
_publ_contact_author_fax     '+48 58 523 53 57'
_publ_contact_author_phone     '+48 58 523 54 25'
_publ_section_title
;
1-Dimethylamino-9,10-anthraquinone
;
loop_
    _publ_author_name
    _publ_author_footnote
    _publ_author_address
    'Pawe\/l Niedzia\/lkowski' ?
;
Faculty of Chemistry
University of Gda\'nsk
J. Sobieskiego 18
80-952 Gda\'nsk
Poland
;
    'Joanna Narloch' ?
;
Faculty of Chemistry
University of Gda\'nsk
J. Sobieskiego 18
80-952 Gda\'nsk
Poland
;
    'Damian Trzybi\'nski' .
;
Faculty of Chemistry
University of Gda\'nsk
J. Sobieskiego 18
80-952 Gda\'nsk
Poland
;
    'Tadeusz Ossowski' ?
;
Faculty of Chemistry
University of Gda\'nsk
J. Sobieskiego 18
80-952 Gda\'nsk
Poland
;
data_I
_chemical_name_systematic
;
1-Dimethylamino-9,10-anthraquinone
;
_chemical_formula_moiety     'C16 H13 N O2'
_chemical_formula_sum     'C16 H13 N O2'
_chemical_formula_iupac     'C16 H13 N O2'
_chemical_formula_weight     251.27
_symmetry_cell_setting     orthorhombic
_symmetry_space_group_name_H-M     'P 21 21 21'
_symmetry_space_group_name_Hall     'P 2ac 2ab'
loop_
    _symmetry_equiv_pos_as_xyz
    'x, y, z'
    '-x+1/2, -y, z+1/2'
    '-x, y+1/2, -z+1/2'
    'x+1/2, -y+1/2, -z'
_cell_length_a     7.2823(3)
_cell_length_b     11.1519(7)
_cell_length_c     14.9834(7)
_cell_angle_alpha     90.00
_cell_angle_beta     90.00
_cell_angle_gamma     90.00
_cell_volume     1216.82(11)
_cell_formula_units_Z     4
_cell_measurement_reflns_used     1944
_cell_measurement_theta_min     3.1053
_cell_measurement_theta_max     29.0258
_cell_measurement_temperature     295(2)
_exptl_crystal_description     prism
_exptl_crystal_colour     red
_exptl_crystal_size_max     0.45
_exptl_crystal_size_mid     0.20
_exptl_crystal_size_min     0.18
_exptl_crystal_density_diffrn     1.372
_exptl_crystal_density_meas     ?
_exptl_crystal_density_method     'not measured'
_exptl_crystal_F_000     528
_exptl_absorpt_coefficient_mu     0.091
_exptl_absorpt_correction_type     none
_exptl_special_details
;
;
_diffrn_ambient_temperature     295(2)
_diffrn_radiation_type     MoK\a
_diffrn_radiation_wavelength     0.71073
_diffrn_radiation_source     'Enhance (Mo) X-ray Source'
_diffrn_radiation_monochromator     graphite
_diffrn_measurement_device_type     'Oxford Diffraction Gemini R ULTRA Ruby CCD'
_diffrn_measurement_method     \w
_diffrn_detector_area_resol_mean     10.4002
_diffrn_reflns_number     4683
_diffrn_reflns_av_R_equivalents     0.0329
_diffrn_reflns_av_sigmaI/netI     0.0383
_diffrn_reflns_theta_min     3.11
_diffrn_reflns_theta_max     25.05
_diffrn_reflns_theta_full     25.05
_diffrn_measured_fraction_theta_max     0.994
_diffrn_measured_fraction_theta_full     0.994
_diffrn_reflns_limit_h_min     -8
_diffrn_reflns_limit_h_max     6
_diffrn_reflns_limit_k_min     -12
_diffrn_reflns_limit_k_max     13
_diffrn_reflns_limit_l_min     -17
_diffrn_reflns_limit_l_max     13
_diffrn_standards_number     ?
_diffrn_standards_interval_count     ?
_diffrn_standards_interval_time     ?
_diffrn_standards_decay_%     ?
_reflns_number_total     1258
_reflns_number_gt     918
_reflns_threshold_expression     I>2sigma(I)
_refine_ls_structure_factor_coef     Fsqd
_refine_ls_matrix_type     full
_refine_ls_R_factor_all     0.0566
_refine_ls_R_factor_gt     0.0369
_refine_ls_wR_factor_gt     0.0750
_refine_ls_wR_factor_ref     0.0794
_refine_ls_goodness_of_fit_ref     0.955
_refine_ls_restrained_S_all     0.955
_refine_ls_number_reflns     1258
_refine_ls_number_parameters     174
_refine_ls_number_restraints     0
_refine_ls_hydrogen_treatment     constr
_refine_ls_weighting_scheme     calc
_refine_ls_weighting_details
         'calc w=1/[\s^2^(Fo^2^)+(0.0492P)^2^+0.0000P] where P=(Fo^2^+2Fc^2^)/3'
_atom_sites_solution_hydrogens     geom
_atom_sites_solution_primary     direct
_atom_sites_solution_secondary     difmap
_refine_ls_shift/su_max     0.000
_refine_ls_shift/su_mean     0.000
_refine_diff_density_max     0.124
_refine_diff_density_min     -0.180
_refine_ls_extinction_method     none
_refine_ls_extinction_coef     ?
loop_
    _atom_type_symbol
    _atom_type_description
    _atom_type_scat_dispersion_real
    _atom_type_scat_dispersion_imag
    _atom_type_scat_source
    'C' 'C' 0.0033 0.0016
                         'International Tables Vol C Tables 4.2.6.8 and 6.1.1.4'
    'H' 'H' 0.0000 0.0000
                         'International Tables Vol C Tables 4.2.6.8 and 6.1.1.4'
    'O' 'O' 0.0106 0.0060
                         'International Tables Vol C Tables 4.2.6.8 and 6.1.1.4'
    'N' 'N' 0.0061 0.0033
                         'International Tables Vol C Tables 4.2.6.8 and 6.1.1.4'
_computing_data_collection     'CrysAlis CCD (Oxford Diffraction, 2008)'
_computing_cell_refinement     'CrysAlis RED (Oxford Diffraction, 2008)'
_computing_data_reduction     'CrysAlis RED (Oxford Diffraction, 2008'
_computing_structure_solution     'SHELXS97 (Sheldrick, 2008)'
_computing_structure_refinement     'SHELXL97 (Sheldrick, 2008)'
_computing_molecular_graphics     'ORTEP-3 (Farrugia, 1997)'
_computing_publication_material
                            'SHELXL97 (Sheldrick, 2008) and PLATON (Spek, 2009)'
loop_
    _atom_site_type_symbol
    _atom_site_label
    _atom_site_fract_x
    _atom_site_fract_y
    _atom_site_fract_z
    _atom_site_U_iso_or_equiv
    _atom_site_adp_type
    _atom_site_calc_flag
    _atom_site_refinement_flags
    _atom_site_occupancy
    _atom_site_disorder_assembly
    _atom_site_disorder_group
    C C1 0.7457(3) 0.5675(2) 0.53415(14) 0.0349(6) Uani d . 1 . .
    C C2 0.8768(3) 0.6609(3) 0.53396(17) 0.0437(7) Uani d . 1 . .
    H H2 0.9738 0.6578 0.4937 0.052 Uiso calc R 1 . .
    C C3 0.8647(4) 0.7554(3) 0.59116(18) 0.0486(7) Uani d . 1 . .
    H H3 0.9530 0.8155 0.5892 0.058 Uiso calc R 1 . .
    C C4 0.7235(3) 0.7630(2) 0.65179(17) 0.0422(6) Uani d . 1 . .
    H H4 0.7206 0.8255 0.6928 0.051 Uiso calc R 1 . .
    C C5 0.1522(4) 0.6067(3) 0.78267(16) 0.0459(7) Uani d . 1 . .
    H H5 0.1608 0.6622 0.8288 0.055 Uiso calc R 1 . .
    C C6 0.0081(4) 0.5277(3) 0.78088(18) 0.0487(7) Uani d . 1 . .
    H H6 -0.0795 0.5290 0.8260 0.058 Uiso calc R 1 . .
    C C7 -0.0067(3) 0.4466(3) 0.71212(17) 0.0465(7) Uani d . 1 . .
    H H7 -0.1065 0.3946 0.7099 0.056 Uiso calc R 1 . .
    C C8 0.1262(3) 0.4422(2) 0.64640(17) 0.0409(6) Uani d . 1 . .
    H H8 0.1164 0.3863 0.6006 0.049 Uiso calc R 1 . .
    C C9 0.4157(3) 0.5148(2) 0.57716(15) 0.0334(6) Uani d . 1 . .
    C C10 0.4341(4) 0.6937(2) 0.71603(16) 0.0394(7) Uani d . 1 . .
    C C11 0.5878(3) 0.5814(2) 0.58994(14) 0.0325(6) Uani d . 1 . .
    C C12 0.5869(3) 0.6781(2) 0.65160(16) 0.0335(6) Uani d . 1 . .
    C C13 0.2744(3) 0.5206(2) 0.64829(15) 0.0335(6) Uani d . 1 . .
    C C14 0.2856(3) 0.6048(2) 0.71661(14) 0.0354(6) Uani d . 1 . .
    N N15 0.7757(3) 0.4671(2) 0.48311(13) 0.0421(6) Uani d . 1 . .
    C C16 0.7173(4) 0.3491(2) 0.51109(19) 0.0528(8) Uani d . 1 . .
    H H16A 0.6745 0.3525 0.5716 0.079 Uiso calc R 1 . .
    H H16B 0.8189 0.2945 0.5072 0.079 Uiso calc R 1 . .
    H H16C 0.6198 0.3219 0.4730 0.079 Uiso calc R 1 . .
    C C17 0.9195(3) 0.4667(3) 0.41526(17) 0.0552(8) Uani d . 1 . .
    H H17A 0.9068 0.5362 0.3780 0.083 Uiso calc R 1 . .
    H H17B 0.9086 0.3957 0.3794 0.083 Uiso calc R 1 . .
    H H17C 1.0376 0.4679 0.4437 0.083 Uiso calc R 1 . .
    O O18 0.3823(2) 0.45881(18) 0.50827(11) 0.0484(5) Uani d . 1 . .
    O O19 0.4317(3) 0.77920(19) 0.76763(15) 0.0644(6) Uani d . 1 . .
loop_
    _atom_site_aniso_label
    _atom_site_aniso_U_11
    _atom_site_aniso_U_22
    _atom_site_aniso_U_33
    _atom_site_aniso_U_12
    _atom_site_aniso_U_13
    _atom_site_aniso_U_23
    C1 0.0328(13) 0.0405(16) 0.0315(12) 0.0014(14) -0.0002(12) 0.0029(12)
    C2 0.0356(14) 0.0555(19) 0.0400(14) -0.0071(15) 0.0045(12) 0.0082(14)
    C3 0.0453(14) 0.0471(17) 0.0532(16) -0.0149(15) -0.0037(15) 0.0040(17)
    C4 0.0427(14) 0.0392(16) 0.0448(14) -0.0052(14) -0.0053(13) -0.0071(14)
    C5 0.0478(15) 0.0464(18) 0.0435(14) 0.0079(15) 0.0064(13) -0.0049(14)
    C6 0.0377(14) 0.057(2) 0.0512(15) 0.0046(16) 0.0143(12) 0.0078(17)
    C7 0.0345(14) 0.0513(19) 0.0538(16) -0.0061(14) -0.0005(13) 0.0095(17)
    C8 0.0348(13) 0.0461(16) 0.0416(13) -0.0012(13) -0.0033(12) 0.0038(14)
    C9 0.0339(12) 0.0348(15) 0.0314(12) 0.0014(12) -0.0027(11) 0.0011(12)
    C10 0.0434(15) 0.0391(16) 0.0358(14) 0.0024(13) -0.0017(13) -0.0039(13)
    C11 0.0296(12) 0.0372(15) 0.0306(12) 0.0010(12) -0.0026(11) 0.0048(12)
    C12 0.0317(12) 0.0346(14) 0.0342(12) 0.0011(13) -0.0051(12) 0.0036(12)
    C13 0.0284(12) 0.0364(15) 0.0358(12) 0.0050(12) -0.0062(11) 0.0035(12)
    C14 0.0319(13) 0.0378(15) 0.0364(12) 0.0035(12) -0.0001(12) 0.0014(13)
    N15 0.0347(11) 0.0497(14) 0.0418(11) -0.0001(12) 0.0084(10) -0.0042(12)
    C16 0.0510(16) 0.0460(18) 0.0614(17) 0.0072(16) 0.0043(15) -0.0056(16)
    C17 0.0407(14) 0.076(2) 0.0489(15) 0.0057(17) 0.0081(13) -0.0116(16)
    O18 0.0404(10) 0.0629(12) 0.0418(10) -0.0084(10) 0.0001(8) -0.0145(10)
    O19 0.0661(13) 0.0604(14) 0.0665(13) -0.0108(11) 0.0160(11) -0.0280(13)
_geom_special_details
;
All e.s.d.'s (except the e.s.d. in the dihedral angle between two l.s. planes)
are estimated using the full covariance matrix. The cell e.s.d.'s are taken
into account individually in the estimation of e.s.d.'s in distances, angles
and torsion angles; correlations between e.s.d.'s in cell parameters are only
used when they are defined by crystal symmetry. An approximate (isotropic)
treatment of cell e.s.d.'s is used for estimating e.s.d.'s involving l.s.
planes.
;
loop_
    _geom_bond_atom_site_label_1
    _geom_bond_atom_site_label_2
    _geom_bond_site_symmetry_2
    _geom_bond_distance
    _geom_bond_publ_flag
    C1 N15 . 1.373(3) ?
    C1 C2 . 1.413(4) ?
    C1 C11 . 1.430(3) ?
    C2 C3 . 1.360(4) ?
    C2 H2 . 0.9300 ?
    C3 C4 . 1.374(4) ?
    C3 H3 . 0.9300 ?
    C4 C12 . 1.374(3) ?
    C4 H4 . 0.9300 ?
    C5 C6 . 1.370(4) ?
    C5 C14 . 1.387(3) ?
    C5 H5 . 0.9300 ?
    C6 C7 . 1.375(4) ?
    C6 H6 . 0.9300 ?
    C7 C8 . 1.382(3) ?
    C7 H7 . 0.9300 ?
    C8 C13 . 1.389(3) ?
    C8 H8 . 0.9300 ?
    C9 O18 . 1.230(3) ?
    C9 C11 . 1.469(3) ?
    C9 C13 . 1.483(3) ?
    C10 O19 . 1.227(3) ?
    C10 C14 . 1.467(4) ?
    C10 C12 . 1.483(3) ?
    C11 C12 . 1.420(3) ?
    C13 C14 . 1.392(3) ?
    N15 C16 . 1.446(3) ?
    N15 C17 . 1.459(3) ?
    C16 H16A . 0.9600 ?
    C16 H16B . 0.9600 ?
    C16 H16C . 0.9600 ?
    C17 H17A . 0.9600 ?
    C17 H17B . 0.9600 ?
    C17 H17C . 0.9600 ?
loop_
    _geom_angle_atom_site_label_1
    _geom_angle_atom_site_label_2
    _geom_angle_atom_site_label_3
    _geom_angle_site_symmetry_1
    _geom_angle_site_symmetry_3
    _geom_angle
    _geom_angle_publ_flag
    N15 C1 C2 . . 119.5(2) ?
    N15 C1 C11 . . 122.8(2) ?
    C2 C1 C11 . . 117.7(2) ?
    C3 C2 C1 . . 121.7(2) ?
    C3 C2 H2 . . 119.1 ?
    C1 C2 H2 . . 119.1 ?
    C2 C3 C4 . . 120.8(3) ?
    C2 C3 H3 . . 119.6 ?
    C4 C3 H3 . . 119.6 ?
    C12 C4 C3 . . 119.9(2) ?
    C12 C4 H4 . . 120.1 ?
    C3 C4 H4 . . 120.1 ?
    C6 C5 C14 . . 120.9(2) ?
    C6 C5 H5 . . 119.6 ?
    C14 C5 H5 . . 119.6 ?
    C5 C6 C7 . . 119.8(2) ?
    C5 C6 H6 . . 120.1 ?
    C7 C6 H6 . . 120.1 ?
    C6 C7 C8 . . 120.2(2) ?
    C6 C7 H7 . . 119.9 ?
    C8 C7 H7 . . 119.9 ?
    C7 C8 C13 . . 120.5(2) ?
    C7 C8 H8 . . 119.8 ?
    C13 C8 H8 . . 119.8 ?
    O18 C9 C11 . . 122.3(2) ?
    O18 C9 C13 . . 119.2(2) ?
    C11 C9 C13 . . 118.4(2) ?
    O19 C10 C14 . . 120.7(2) ?
    O19 C10 C12 . . 120.8(2) ?
    C14 C10 C12 . . 118.5(2) ?
    C12 C11 C1 . . 117.8(2) ?
    C12 C11 C9 . . 117.7(2) ?
    C1 C11 C9 . . 123.7(2) ?
    C4 C12 C11 . . 121.4(2) ?
    C4 C12 C10 . . 117.5(2) ?
    C11 C12 C10 . . 121.1(2) ?
    C8 C13 C14 . . 119.0(2) ?
    C8 C13 C9 . . 119.8(2) ?
    C14 C13 C9 . . 121.1(2) ?
    C5 C14 C13 . . 119.6(2) ?
    C5 C14 C10 . . 120.7(2) ?
    C13 C14 C10 . . 119.7(2) ?
    C1 N15 C16 . . 122.26(19) ?
    C1 N15 C17 . . 120.3(2) ?
    C16 N15 C17 . . 114.2(2) ?
    N15 C16 H16A . . 109.5 ?
    N15 C16 H16B . . 109.5 ?
    H16A C16 H16B . . 109.5 ?
    N15 C16 H16C . . 109.5 ?
    H16A C16 H16C . . 109.5 ?
    H16B C16 H16C . . 109.5 ?
    N15 C17 H17A . . 109.5 ?
    N15 C17 H17B . . 109.5 ?
    H17A C17 H17B . . 109.5 ?
    N15 C17 H17C . . 109.5 ?
    H17A C17 H17C . . 109.5 ?
    H17B C17 H17C . . 109.5 ?
loop_
    _geom_torsion_atom_site_label_1
    _geom_torsion_atom_site_label_2
    _geom_torsion_atom_site_label_3
    _geom_torsion_atom_site_label_4
    _geom_torsion_site_symmetry_1
    _geom_torsion_site_symmetry_2
    _geom_torsion_site_symmetry_3
    _geom_torsion_site_symmetry_4
    _geom_torsion
    _geom_torsion_publ_flag
    N15 C1 C2 C3 . . . . -172.0(2) ?
    C11 C1 C2 C3 . . . . 6.6(3) ?
    C1 C2 C3 C4 . . . . 0.2(4) ?
    C2 C3 C4 C12 . . . . -3.7(4) ?
    C14 C5 C6 C7 . . . . -1.0(4) ?
    C5 C6 C7 C8 . . . . 1.9(4) ?
    C6 C7 C8 C13 . . . . -1.0(4) ?
    N15 C1 C11 C12 . . . . 168.8(2) ?
    C2 C1 C11 C12 . . . . -9.8(3) ?
    N15 C1 C11 C9 . . . . -21.7(3) ?
    C2 C1 C11 C9 . . . . 159.7(2) ?
    O18 C9 C11 C12 . . . . 155.6(2) ?
    C13 C9 C11 C12 . . . . -21.3(3) ?
    O18 C9 C11 C1 . . . . -13.8(4) ?
    C13 C9 C11 C1 . . . . 169.2(2) ?
    C3 C4 C12 C11 . . . . 0.2(4) ?
    C3 C4 C12 C10 . . . . -177.5(2) ?
    C1 C11 C12 C4 . . . . 6.6(3) ?
    C9 C11 C12 C4 . . . . -163.5(2) ?
    C1 C11 C12 C10 . . . . -175.8(2) ?
    C9 C11 C12 C10 . . . . 14.1(3) ?
    O19 C10 C12 C4 . . . . -0.4(4) ?
    C14 C10 C12 C4 . . . . 179.5(2) ?
    O19 C10 C12 C11 . . . . -178.1(2) ?
    C14 C10 C12 C11 . . . . 1.8(3) ?
    C7 C8 C13 C14 . . . . -0.9(3) ?
    C7 C8 C13 C9 . . . . -179.9(2) ?
    O18 C9 C13 C8 . . . . 14.8(3) ?
    C11 C9 C13 C8 . . . . -168.1(2) ?
    O18 C9 C13 C14 . . . . -164.1(2) ?
    C11 C9 C13 C14 . . . . 12.9(3) ?
    C6 C5 C14 C13 . . . . -0.9(4) ?
    C6 C5 C14 C10 . . . . 176.6(2) ?
    C8 C13 C14 C5 . . . . 1.9(3) ?
    C9 C13 C14 C5 . . . . -179.2(2) ?
    C8 C13 C14 C10 . . . . -175.7(2) ?
    C9 C13 C14 C10 . . . . 3.3(3) ?
    O19 C10 C14 C5 . . . . -8.3(4) ?
    C12 C10 C14 C5 . . . . 171.8(2) ?
    O19 C10 C14 C13 . . . . 169.2(2) ?
    C12 C10 C14 C13 . . . . -10.7(3) ?
    C2 C1 N15 C16 . . . . 145.7(2) ?
    C11 C1 N15 C16 . . . . -32.9(3) ?
    C2 C1 N15 C17 . . . . -12.9(3) ?
    C11 C1 N15 C17 . . . . 168.5(2) ?
loop_
    _geom_hbond_atom_site_label_D
    _geom_hbond_atom_site_label_H
    _geom_hbond_atom_site_label_A
    _geom_hbond_site_symmetry_D
    _geom_hbond_site_symmetry_H
    _geom_hbond_site_symmetry_A
    _geom_hbond_distance_DH
    _geom_hbond_distance_HA
    _geom_hbond_distance_DA
    _geom_hbond_angle_DHA
    _geom_hbond_publ_flag
    C2 H2 Cg1 1_555 1_555 3_566 0.93 2.99 3.724(3) 137 y
    C4 H4 Cg2 1_555 1_555 4_656 0.93 2.81 3.678(3) 156 y
