# Supplementary material for: 1-Dimethyl­amino-9,10-anthraquinone
Source: Acta Crystallogr Sect E Struct Rep Online. 2011 Feb 26;67(Pt 3):o723. doi: 10.1107/S1600536811006829 (PMC3052127; doi:10.1107/S1600536811006829)
Supplement: Supplementary file 2 [file e-67-0o723-Isup2.hkl]

# 
# h,k,l, Fc-squared, Fo-squared, sigma(Fo-squared) and status flag 
# 
data_I
_shelx_title ' DT131010 in P2(1)2(1)2(1)' 
_shelx_refln_list_code          4 
_shelx_F_calc_maximum      100.52 
_exptl_crystal_F_000       528.00 
_reflns_d_resolution_high  0.8394 
 
loop_ 
 _symmetry_equiv_pos_as_xyz 
 'x, y, z' 
 '-x+1/2, -y, z+1/2' 
 '-x, y+1/2, -z+1/2' 
 'x+1/2, -y+1/2, -z' 
 
_cell_length_a     7.2823 
_cell_length_b    11.1519 
_cell_length_c    14.9834 
_cell_angle_alpha  90.000 
_cell_angle_beta   90.000 
_cell_angle_gamma  90.000 
 
_shelx_F_squared_multiplier     1.000 
 
loop_ 
 _refln_index_h 
 _refln_index_k 
 _refln_index_l 
 _refln_F_squared_calc 
 _refln_F_squared_meas 
 _refln_F_squared_sigma 
 _refln_observed_status 
   2   0   0       44.84       45.10      2.95 o 
   4   0   0       97.16       98.04      5.17 o 
   6   0   0      961.86     1022.13     17.53 o 
   8   0   0      140.35      158.03     13.13 o 
   1   1   0       24.12       28.07      1.70 o 
   2   1   0      954.85      834.28      7.21 o 
   3   1   0      140.89      121.34      3.69 o 
   4   1   0       66.64       62.68      2.87 o 
   5   1   0      403.36      386.70      7.36 o 
   6   1   0        0.13       -1.89      3.35 o 
   7   1   0        7.75        6.14      3.62 o 
   8   1   0        6.57        0.01      6.07 o 
   2   2   0        0.02        1.68      1.94 o 
   3   2   0      229.00      223.44      7.23 o 
   4   2   0      188.20      196.46      5.34 o 
   5   2   0        7.83        8.22      2.26 o 
   6   2   0       18.51       12.76      4.61 o 
   7   2   0      172.28      169.97      8.80 o 
   8   2   0       96.63      103.79      8.19 o 
   1   3   0      789.92      747.85      3.87 o 
   2   3   0     2046.73     2019.16     11.08 o 
   3   3   0      958.43     1033.08     15.14 o 
   4   3   0      675.47      678.79      9.51 o 
   5   3   0       38.28       31.31      3.63 o 
   6   3   0       53.59       55.04      3.68 o 
   7   3   0      100.03      100.50      6.03 o 
   8   3   0       15.80       11.37      5.86 o 
   0   4   0     2858.78     2676.46     20.60 o 
   1   4   0      591.33      584.85      7.50 o 
   2   4   0      321.13      303.96      5.28 o 
   3   4   0      161.97      193.26      4.81 o 
   4   4   0       60.17       71.00      4.10 o 
   5   4   0       83.94       70.68     16.00 o 
   6   4   0       57.79       75.15      6.29 o 
   7   4   0       58.45       59.89      4.48 o 
   8   4   0        9.24        7.49      9.54 o 
   1   5   0       22.23       26.34      2.90 o 
   2   5   0       74.93       74.58      3.41 o 
   3   5   0        1.50        1.13      5.49 o 
   4   5   0       35.71       40.75      3.49 o 
   5   5   0       76.14       69.42      4.59 o 
   6   5   0       53.76       56.00      3.59 o 
   7   5   0       11.41       10.13      6.91 o 
   8   5   0       32.64       36.46     11.85 o 
   0   6   0        1.01        2.10      3.73 o 
   1   6   0      144.93      165.62      6.72 o 
   2   6   0       82.04       87.43      3.95 o 
   3   6   0       41.13       38.64      7.55 o 
   4   6   0        0.00        2.15      6.26 o 
   5   6   0        1.15        7.53      3.22 o 
   6   6   0       12.69        9.68      2.18 o 
   7   6   0       18.61       20.00      9.63 o 
   1   7   0        0.85        0.89      3.87 o 
   2   7   0        7.62        7.55      2.91 o 
   3   7   0       11.08        7.47      4.28 o 
   4   7   0        5.41        5.01      6.43 o 
   5   7   0      102.37       84.86     12.08 o 
   6   7   0        1.72        2.34      9.31 o 
   7   7   0        5.98       -1.23     12.41 o 
   0   8   0       85.39       86.30      7.51 o 
   1   8   0        0.16       -1.31      4.64 o 
   2   8   0      199.37      218.91     13.23 o 
   3   8   0        6.09        5.77      8.61 o 
   4   8   0       18.28       16.44      9.92 o 
   5   8   0        0.00        5.80      8.81 o 
   6   8   0       20.69       21.49     10.56 o 
   1   9   0      395.65      382.35      9.11 o 
   2   9   0       25.67       27.06      3.97 o 
   3   9   0      105.67      106.32     11.76 o 
   4   9   0        1.17       -3.45      9.40 o 
   5   9   0       24.48       31.21     11.83 o 
   6   9   0       18.79       21.10      9.90 o 
   0  10   0       75.62       66.34      8.66 o 
   1  10   0      107.90      110.49      6.42 o 
   2  10   0       14.24       15.50      3.95 o 
   3  10   0       27.53       34.23     10.68 o 
   4  10   0        2.01        5.27      8.35 o 
   5  10   0       21.15       13.30     11.72 o 
   1  11   0        0.48        2.46      8.11 o 
   2  11   0        3.24        5.51      4.05 o 
   3  11   0       18.66       19.36     10.99 o 
   4  11   0       24.51       27.87     11.02 o 
   0  12   0        4.93        5.53      8.70 o 
   1  12   0       22.14       17.53      9.58 o 
   2  12   0        6.76       15.77     10.31 o 
   3  12   0        6.69        7.99     11.38 o 
   1  13   0       20.99       17.62      9.82 o 
   1   0   1      383.01      374.27      5.86 o 
   2   0   1     2929.29     2595.11     10.16 o 
   3   0   1       70.63       72.54      2.75 o 
   4   0   1       12.44        7.37      2.20 o 
   5   0   1      140.22      134.92      4.49 o 
   6   0   1       50.49       55.19      3.54 o 
   7   0   1     1297.13     1447.26     20.36 o 
   8   0   1        0.92        0.94      4.88 o 
   1   1   1      451.41      445.12      8.57 o 
   2   1   1      652.78      628.36      4.67 o 
   3   1   1      203.17      190.77      2.97 o 
   4   1   1      143.79      147.34      2.78 o 
   5   1   1      130.95      130.76      3.25 o 
   6   1   1      171.88      183.29      4.11 o 
   7   1   1       86.44       78.03      3.51 o 
   8   1   1       24.08       22.71      3.72 o 
   0   2   1     2985.85     2622.12     16.24 o 
   1   2   1     2952.63     2754.60     18.35 o 
   2   2   1      855.72      827.26      8.12 o 
   3   2   1     1721.41     1735.78      9.46 o 
   4   2   1       14.71       15.17      1.96 o 
   5   2   1      107.47      108.39      3.86 o 
   6   2   1      180.45      170.83      4.91 o 
   7   2   1       98.74      104.41      3.79 o 
   8   2   1      125.69      143.63      6.46 o 
   0   3   1     2038.09     1807.71     11.23 o 
   1   3   1      521.93      499.74      5.33 o 
   2   3   1      104.04      109.13      3.03 o 
   3   3   1     1131.18     1205.84      6.17 o 
   4   3   1      195.37      198.24      3.36 o 
   5   3   1      147.49      147.25      3.47 o 
   6   3   1       30.99       26.95      2.01 o 
   7   3   1       57.16       53.03      3.34 o 
   8   3   1       18.88       19.24      3.67 o 
   0   4   1      184.53      204.82      7.19 o 
   1   4   1      456.61      470.19      3.87 o 
   2   4   1     1385.39     1436.54      8.32 o 
   3   4   1       92.65       98.08      2.54 o 
   4   4   1      103.63      107.26      2.54 o 
   5   4   1       38.50       36.21      2.28 o 
   6   4   1       14.28       15.18      2.33 o 
   7   4   1       45.57       46.55      3.63 o 
   8   4   1       42.12       52.38     12.61 o 
   0   5   1      143.60      143.70      6.54 o 
   1   5   1      284.04      301.68      3.84 o 
   2   5   1      611.48      642.52      9.01 o 
   3   5   1       40.21       41.57      2.48 o 
   4   5   1      258.25      265.27      3.94 o 
   5   5   1       75.74       74.49      2.35 o 
   6   5   1       11.67       13.16      2.16 o 
   7   5   1       15.28       18.16      4.64 o 
   8   5   1        8.07        3.95      8.31 o 
   0   6   1      108.57       99.16      4.30 o 
   1   6   1       89.62       87.31      3.12 o 
   2   6   1      178.68      192.28      4.23 o 
   3   6   1       46.09       45.92      2.00 o 
   4   6   1       64.88       67.75      2.56 o 
   5   6   1      100.93       98.17      2.99 o 
   6   6   1       47.57       43.69      3.33 o 
   7   6   1       14.67       11.05     12.48 o 
   0   7   1      411.73      435.51      8.44 o 
   1   7   1       30.12       31.72      3.12 o 
   2   7   1      209.28      229.36      5.74 o 
   3   7   1       16.76       12.29      2.71 o 
   4   7   1       26.11       24.36      8.31 o 
   5   7   1       76.48       81.93     12.26 o 
   6   7   1       13.27        9.91     11.36 o 
   7   7   1        3.43        8.45      7.64 o 
   0   8   1      110.23       99.72      7.42 o 
   1   8   1       74.73       73.81      3.78 o 
   2   8   1      115.85      119.89      3.50 o 
   3   8   1       82.24       76.62      6.04 o 
   4   8   1       17.61        9.88      8.10 o 
   5   8   1      192.73      172.96     10.54 o 
   6   8   1       19.70       22.85      8.54 o 
   1   9   1       16.23       11.84      3.20 o 
   2   9   1        7.07        4.47      2.31 o 
   3   9   1        1.53       -1.35      2.78 o 
   4   9   1       17.21       18.30      7.20 o 
   5   9   1        4.18       10.56      7.31 o 
   6   9   1       29.74       34.57      8.93 o 
   0  10   1        1.40        3.86      7.47 o 
   1  10   1      382.38      403.49     10.14 o 
   2  10   1       20.05       15.01      2.75 o 
   3  10   1        4.33        3.26      2.78 o 
   4  10   1       30.59       26.92      8.24 o 
   5  10   1       52.47       41.51      9.84 o 
   0  11   1       42.30       38.93      5.92 o 
   1  11   1      226.86      221.96     13.12 o 
   2  11   1        5.60        6.48      4.09 o 
   3  11   1        5.45        9.07      6.96 o 
   4  11   1        3.26        4.85      8.17 o 
   0  12   1      437.33      479.49     12.32 o 
   1  12   1       19.56       21.24      4.91 o 
   2  12   1        6.03        5.93      6.94 o 
   3  12   1        2.37        3.31      6.88 o 
   0  13   1       58.90       63.53     10.87 o 
   1  13   1        6.94        8.51      7.05 o 
   1   0   2      140.60      132.11      5.12 o 
   2   0   2     3349.98     2995.73     33.62 o 
   3   0   2        0.25        1.45      1.10 o 
   4   0   2      420.09      426.30      7.09 o 
   5   0   2       11.36       13.92      2.13 o 
   6   0   2      262.32      267.32      8.57 o 
   7   0   2        0.49       -0.05      4.96 o 
   8   0   2       34.78       40.61      7.04 o 
   0   1   2     4752.27     4182.99     16.42 o 
   1   1   2     6078.02     5113.77     33.93 o 
   2   1   2      141.16      142.07      2.43 o 
   3   1   2     1873.43     1874.72     13.02 o 
   4   1   2      439.65      463.40      4.43 o 
   5   1   2      197.95      197.53      3.47 o 
   6   1   2      194.24      198.49      4.59 o 
   7   1   2       84.76       80.52      3.80 o 
   8   1   2       25.70       31.62      4.25 o 
   0   2   2     2819.91     2698.98     10.38 o 
   1   2   2     6216.38     5515.00     16.89 o 
   2   2   2      307.45      287.44      4.01 o 
   3   2   2      212.99      209.17      3.23 o 
   4   2   2      281.18      302.56      3.91 o 
   5   2   2       13.42       11.92      1.49 o 
   6   2   2      651.49      707.80      7.12 o 
   7   2   2       93.82       99.61      3.58 o 
   8   2   2       40.54       41.37      4.43 o 
   0   3   2       19.69       20.56      3.04 o 
   1   3   2     2022.22     1945.37     14.25 o 
   2   3   2      516.14      531.95      6.24 o 
   3   3   2      375.64      397.57      4.14 o 
   4   3   2      222.28      231.88      3.67 o 
   5   3   2      137.20      146.32      3.43 o 
   6   3   2       12.58       13.09      1.85 o 
   7   3   2       31.76       33.44      3.11 o 
   8   3   2       86.90       94.58      6.83 o 
   0   4   2        6.09        3.92      2.83 o 
   1   4   2      171.06      169.66      3.69 o 
   2   4   2      553.43      574.66      6.43 o 
   3   4   2      162.84      170.12      4.32 o 
   4   4   2      195.64      200.48      2.99 o 
   5   4   2       26.59       25.10      2.10 o 
   6   4   2        4.96        3.90      2.16 o 
   7   4   2       64.48       62.51      3.77 o 
   8   4   2        5.71       -0.77      5.73 o 
   0   5   2        0.17       -0.83      2.95 o 
   1   5   2      281.79      275.77     10.20 o 
   2   5   2     1254.09     1382.70     13.71 o 
   3   5   2       70.07       61.24      2.96 o 
   4   5   2       19.07       16.78      2.90 o 
   5   5   2       52.93       53.02      1.88 o 
   6   5   2       14.33       10.55      2.24 o 
   7   5   2        6.58        1.13      9.35 o 
   0   6   2      422.35      421.12     11.66 o 
   1   6   2      301.86      324.36      4.90 o 
   2   6   2       93.85       90.94      4.90 o 
   3   6   2        4.00        3.22      2.19 o 
   4   6   2       18.06       20.79      2.91 o 
   5   6   2      134.97      141.19      4.95 o 
   6   6   2       16.07       12.30      3.88 o 
   7   6   2       99.65       87.91     13.37 o 
   0   7   2       27.60       21.96      6.50 o 
   1   7   2      146.40      156.48      4.82 o 
   2   7   2      198.25      204.00      4.91 o 
   3   7   2       13.78       10.24      2.52 o 
   4   7   2       16.59       16.69      2.89 o 
   5   7   2       22.29       23.77      3.00 o 
   6   7   2       19.34        6.25     10.89 o 
   7   7   2        6.74        8.27     13.27 o 
   0   8   2       12.62        9.83      4.90 o 
   1   8   2      114.88      116.87      5.62 o 
   2   8   2      239.27      236.01      6.93 o 
   3   8   2       75.66       70.22      5.33 o 
   4   8   2       15.31       12.77      8.17 o 
   5   8   2      118.47      109.15     14.77 o 
   6   8   2        2.10       -1.64     10.55 o 
   0   9   2       98.46      110.78     10.18 o 
   1   9   2       80.74       81.05      4.45 o 
   2   9   2       16.23       15.19      1.04 o 
   3   9   2       13.03       12.22      4.08 o 
   4   9   2       36.48       21.32     10.57 o 
   5   9   2       92.33       81.14     14.63 o 
   6   9   2        9.01       12.71      8.78 o 
   0  10   2      331.45      344.96     14.61 o 
   1  10   2      149.04      143.12      6.48 o 
   2  10   2      164.36      169.91      2.60 o 
   3  10   2       18.49        8.11      3.93 o 
   4  10   2       30.15       26.27      7.72 o 
   5  10   2       18.43       13.15      8.47 o 
   0  11   2       90.30       82.42      6.69 o 
   1  11   2        5.96        1.52      3.48 o 
   2  11   2       26.22       29.36      6.86 o 
   3  11   2       38.55       37.59      7.40 o 
   4  11   2        7.28        6.51      7.32 o 
   0  12   2       29.67       38.98      6.42 o 
   1  12   2       49.09       48.46      5.62 o 
   2  12   2       14.19        8.65      6.40 o 
   3  12   2       17.22       14.88      8.04 o 
   0  13   2        0.86       -1.28      9.80 o 
   1  13   2        3.49        6.18      6.97 o 
   1   0   3     1301.59     1184.38      6.74 o 
   2   0   3     1771.04     1736.22     10.85 o 
   3   0   3      209.30      217.49      5.37 o 
   4   0   3      185.18      185.33      5.34 o 
   5   0   3       16.02       10.10      3.54 o 
   6   0   3      273.72      265.96      8.90 o 
   7   0   3        8.78        9.92      4.99 o 
   8   0   3       23.77       28.21      6.39 o 
   0   1   3     1471.78     1353.71      7.93 o 
   1   1   3     4683.01     4184.75     15.91 o 
   2   1   3      903.61      844.97      6.68 o 
   3   1   3     1523.56     1530.19     11.48 o 
   4   1   3      118.83      118.43      3.43 o 
   5   1   3      243.49      238.75      3.15 o 
   6   1   3      142.61      145.08      5.21 o 
   7   1   3      131.37      121.92      5.93 o 
   8   1   3       48.41       46.24      4.75 o 
   0   2   3      123.14      135.03      3.29 o 
   1   2   3    10103.96     8743.04     26.05 o 
   2   2   3      539.97      548.76      4.18 o 
   3   2   3       75.12       82.54      2.44 o 
   4   2   3        6.74        5.60      1.47 o 
   5   2   3      134.81      136.19      2.53 o 
   6   2   3      234.98      241.89      4.10 o 
   7   2   3       20.94       19.98      1.81 o 
   8   2   3        4.46        3.94      4.03 o 
   0   3   3      521.31      485.93      5.78 o 
   1   3   3     1874.74     1809.40     18.54 o 
   2   3   3       39.10       41.13      1.40 o 
   3   3   3       73.23       65.07      3.49 o 
   4   3   3        4.43        4.97      1.76 o 
   5   3   3      670.19      704.16     13.22 o 
   6   3   3       42.14       41.49      2.08 o 
   7   3   3       69.05       68.75      3.00 o 
   8   3   3       30.02       31.57      6.38 o 
   0   4   3      328.25      333.08      5.89 o 
   1   4   3       90.28       98.28      2.53 o 
   2   4   3      298.80      292.25      5.42 o 
   3   4   3      104.04      101.25      4.05 o 
   4   4   3      237.90      249.04      6.17 o 
   5   4   3       83.73       77.81      3.02 o 
   6   4   3      101.12       96.36      3.45 o 
   7   4   3       56.82       53.72      5.09 o 
   8   4   3       17.34       13.29      5.88 o 
   0   5   3        6.90        5.92      3.48 o 
   1   5   3      661.81      698.01      9.98 o 
   2   5   3      453.61      473.18      7.89 o 
   3   5   3       73.78       64.26      3.60 o 
   4   5   3       76.88       75.14      3.87 o 
   5   5   3       32.18       27.28      2.52 o 
   6   5   3       10.95        5.93      2.01 o 
   7   5   3       18.83       18.78      5.84 o 
   0   6   3      717.88      751.32     11.24 o 
   1   6   3      129.92      118.03      3.73 o 
   2   6   3       28.37       35.00      3.17 o 
   3   6   3        3.64        3.17      2.73 o 
   4   6   3       18.05       13.74      3.32 o 
   5   6   3       13.66       19.75      4.07 o 
   6   6   3       82.09       76.19      5.10 o 
   7   6   3        4.52        1.07     11.72 o 
   1   7   3      142.20      153.78      4.64 o 
   2   7   3       93.88       83.17      3.96 o 
   3   7   3       30.78       23.32      3.16 o 
   4   7   3       42.81       48.59      5.74 o 
   5   7   3       17.02       19.60      3.56 o 
   6   7   3       52.33       43.86     10.44 o 
   7   7   3       11.18       -1.59     11.87 o 
   1   8   3       51.48       47.95      4.14 o 
   2   8   3      195.86      196.45      6.27 o 
   3   8   3       87.09       80.77      4.35 o 
   4   8   3        4.75        4.65      2.61 o 
   5   8   3       87.71      100.23     14.93 o 
   6   8   3       26.29       31.57     13.21 o 
   0   9   3      101.91       99.48     10.33 o 
   1   9   3       53.65       52.30      5.62 o 
   2   9   3      436.90      432.71      5.79 o 
   3   9   3       28.66       23.92      5.35 o 
   4   9   3       82.49       74.09      5.54 o 
   5   9   3       40.88       33.78     11.45 o 
   6   9   3        4.84       -1.85     10.43 o 
   0  10   3        3.21        0.19      7.83 o 
   1  10   3       17.96       20.49      3.40 o 
   2  10   3       93.59       83.16      6.62 o 
   3  10   3       53.12       70.28     12.93 o 
   4  10   3        1.82        5.01     10.02 o 
   5  10   3       40.15       32.29     11.09 o 
   0  11   3       61.54       61.06      6.34 o 
   1  11   3       59.61       59.70      4.23 o 
   2  11   3       18.66        9.42      4.66 o 
   3  11   3       21.56       29.46      7.92 o 
   4  11   3       13.90       14.98      7.82 o 
   0  12   3       12.87        6.50      5.78 o 
   1  12   3        1.28        2.44      3.98 o 
   2  12   3        3.75       -2.47      6.89 o 
   3  12   3        4.06        3.67      7.42 o 
   0  13   3       66.17       59.68     11.50 o 
   1  13   3        2.55        3.56      7.14 o 
   0   0   4     4349.22     3826.23     26.06 o 
   1   0   4      173.60      178.65      3.64 o 
   2   0   4       14.21       11.36      3.24 o 
   3   0   4      331.07      313.76      6.00 o 
   4   0   4      372.62      424.26     10.19 o 
   5   0   4       16.20       12.27      3.89 o 
   6   0   4       45.67       37.79      5.32 o 
   7   0   4       36.37       29.53      5.89 o 
   8   0   4       22.42       21.14      6.23 o 
   0   1   4       12.88        9.66      2.55 o 
   1   1   4     2272.41     2120.94      6.68 o 
   2   1   4      513.45      513.56      5.31 o 
   3   1   4     2040.33     2169.45      8.49 o 
   4   1   4      370.45      414.81      6.15 o 
   5   1   4      110.42      102.83      4.40 o 
   6   1   4      117.88      114.60      4.98 o 
   7   1   4        5.68        7.14      3.61 o 
   8   1   4       67.54       75.40      5.49 o 
   0   2   4      154.39      149.11      3.38 o 
   1   2   4     2060.19     2022.82     12.20 o 
   2   2   4      519.30      532.53      4.25 o 
   3   2   4      961.04      986.99      5.69 o 
   4   2   4      190.49      196.45      2.49 o 
   5   2   4      344.58      347.18      5.54 o 
   6   2   4       79.35       81.57      4.61 o 
   7   2   4       13.29       11.40      3.78 o 
   8   2   4       70.85       79.29      5.42 o 
   0   3   4        0.74       -0.58      2.38 o 
   1   3   4      313.16      320.96      3.64 o 
   2   3   4     1368.60     1360.95      6.13 o 
   3   3   4      252.36      249.57      5.75 o 
   4   3   4       12.43       12.60      1.97 o 
   5   3   4      187.74      195.18      4.32 o 
   6   3   4       22.18       23.21      1.64 o 
   7   3   4       17.26       16.32      4.15 o 
   8   3   4       24.79       23.10      5.21 o 
   0   4   4      266.84      298.68      4.83 o 
   1   4   4      283.63      296.90      5.10 o 
   2   4   4     1045.53     1031.80     12.06 o 
   3   4   4       48.75       50.16      2.55 o 
   4   4   4       39.42       38.51      2.88 o 
   5   4   4      305.89      309.41      6.48 o 
   6   4   4       48.45       51.01      3.04 o 
   7   4   4       21.12       21.77      4.60 o 
   8   4   4        7.71        1.87      6.13 o 
   0   5   4      269.47      278.09      5.76 o 
   1   5   4      536.49      567.52      6.39 o 
   2   5   4      882.67      889.45      9.45 o 
   3   5   4       82.92       84.34      4.27 o 
   4   5   4       62.66       54.55      4.86 o 
   5   5   4       82.73       77.14      4.15 o 
   6   5   4       63.85       56.20      3.29 o 
   7   5   4       28.32       29.85      6.55 o 
   0   6   4       59.04       55.40      4.69 o 
   1   6   4      305.48      318.69      4.54 o 
   2   6   4        5.33        5.35      1.48 o 
   3   6   4       49.35       47.71      3.67 o 
   4   6   4       31.03       34.84     12.54 o 
   5   6   4      132.58      157.30      6.19 o 
   6   6   4       14.72       13.73     10.67 o 
   7   6   4       18.63       22.32     14.12 o 
   0   7   4       84.11       84.70      5.92 o 
   1   7   4      285.90      308.12      5.58 o 
   2   7   4      171.74      175.28      5.80 o 
   3   7   4      103.64       88.57     16.91 o 
   4   7   4       70.02       76.19      6.17 o 
   5   7   4       14.92       14.02      3.90 o 
   6   7   4       64.28       60.03     13.06 o 
   7   7   4        4.62       -0.68     14.02 o 
   0   8   4       54.62       50.90      5.84 o 
   1   8   4       70.99       65.77      3.84 o 
   2   8   4      309.72      317.13     13.70 o 
   3   8   4       39.07       39.29      5.20 o 
   4   8   4       55.76       56.73      5.58 o 
   5   8   4       19.05       14.14     11.33 o 
   6   8   4        8.36       -0.35      9.86 o 
   0   9   4        0.70       -7.93      7.93 o 
   1   9   4       16.10       13.00      2.59 o 
   2   9   4      191.94      190.68      4.02 o 
   3   9   4       74.76       80.12      6.19 o 
   4   9   4       24.88       12.41      9.34 o 
   5   9   4       25.26       23.01     12.54 o 
   6   9   4        2.83        1.03     14.49 o 
   0  10   4        1.48        4.81      4.61 o 
   1  10   4        8.39        8.63      2.49 o 
   2  10   4        0.26        0.08      1.74 o 
   3  10   4       22.04       14.74     11.49 o 
   4  10   4       45.24       41.52     12.67 o 
   5  10   4       41.89       17.55     14.20 o 
   0  11   4        7.88        8.57      6.02 o 
   1  11   4       79.77       71.74      3.94 o 
   2  11   4       15.90       11.74      6.25 o 
   3  11   4        1.70       -2.35     11.08 o 
   4  11   4       20.68       34.69     14.28 o 
   0  12   4       94.54       99.08      7.68 o 
   1  12   4        7.15        8.81      5.04 o 
   2  12   4       10.11       11.70      7.10 o 
   3  12   4        3.76        2.98      7.49 o 
   1   0   5      163.55      157.39      3.94 o 
   2   0   5      601.69      669.03      5.95 o 
   3   0   5        0.06        1.29      2.65 o 
   4   0   5       49.38       49.63      4.71 o 
   5   0   5      144.00      142.64     10.94 o 
   6   0   5        1.29       -0.13      4.81 o 
   7   0   5       52.15       54.78     10.21 o 
   8   0   5        0.08        3.32      5.76 o 
   0   1   5     1101.65     1095.97      9.08 o 
   1   1   5      818.14      793.32      4.71 o 
   2   1   5      268.89      289.99      2.90 o 
   3   1   5      259.08      283.67      3.84 o 
   4   1   5      156.09      160.06      4.07 o 
   5   1   5      119.01      121.39      4.37 o 
   6   1   5      145.03      137.67      5.58 o 
   7   1   5        9.22        8.38      3.74 o 
   8   1   5       11.07       13.45      4.12 o 
   0   2   5      716.38      699.95      8.43 o 
   1   2   5      253.37      259.74      3.25 o 
   2   2   5      659.88      673.48      4.91 o 
   3   2   5      582.40      578.55      6.84 o 
   4   2   5      112.62      117.08      2.45 o 
   5   2   5      334.63      328.78      6.83 o 
   6   2   5        1.69       -0.68      3.55 o 
   7   2   5        8.44        5.93      3.85 o 
   8   2   5       23.17       26.67      4.53 o 
   0   3   5      462.84      471.96      5.13 o 
   1   3   5      413.70      427.53      3.81 o 
   2   3   5      265.88      257.98      3.17 o 
   3   3   5       57.57       56.63      2.22 o 
   4   3   5        1.74        2.87      1.46 o 
   5   3   5      413.94      430.67      4.17 o 
   6   3   5       11.86        8.59      3.51 o 
   7   3   5      138.33      135.78      5.70 o 
   8   3   5       27.62       25.54      5.67 o 
   0   4   5     1227.52     1347.60     14.05 o 
   1   4   5      296.21      303.58      3.91 o 
   2   4   5      652.78      640.77      4.55 o 
   3   4   5      153.35      149.46      4.34 o 
   4   4   5       48.59       37.78      3.90 o 
   5   4   5      294.19      318.22      4.48 o 
   6   4   5      101.16      105.29      2.77 o 
   7   4   5        3.48        7.59      3.98 o 
   0   5   5     1711.99     1916.86     19.23 o 
   1   5   5      215.52      229.30      4.46 o 
   2   5   5      351.60      350.25      5.76 o 
   3   5   5      370.12      367.79      6.49 o 
   4   5   5      130.30      127.21      6.31 o 
   5   5   5      130.69      132.33      3.30 o 
   6   5   5       62.69       69.89     13.90 o 
   7   5   5        4.81        9.07      6.48 o 
   0   6   5        5.32        4.35      2.93 o 
   1   6   5      113.75      111.09      4.04 o 
   2   6   5       31.52       27.61      3.62 o 
   3   6   5        6.45        5.88      5.29 o 
   4   6   5       11.44        9.64      5.17 o 
   5   6   5       27.28       27.37      4.47 o 
   6   6   5       15.84       12.02     10.49 o 
   7   6   5       16.12       23.66     12.87 o 
   0   7   5       43.35       39.37      3.39 o 
   1   7   5      187.49      196.03      4.42 o 
   2   7   5       59.89       48.78      5.88 o 
   3   7   5      285.52      272.59     22.97 o 
   4   7   5      202.63      209.73      6.91 o 
   5   7   5       46.58       54.61      5.02 o 
   6   7   5        3.94        2.14     13.32 o 
   0   8   5        1.64        3.74      3.65 o 
   1   8   5       15.28       14.43      3.09 o 
   2   8   5      286.00      301.54      6.19 o 
   3   8   5      361.38      385.50      8.65 o 
   4   8   5      106.99      120.82      5.93 o 
   5   8   5        8.70        4.34     10.40 o 
   6   8   5        3.30        9.65     13.85 o 
   0   9   5      291.06      296.13      8.93 o 
   1   9   5       25.46       22.68      3.34 o 
   2   9   5      153.60      146.67      4.65 o 
   3   9   5       16.37       16.34      4.45 o 
   4   9   5       25.19       29.18      6.27 o 
   5   9   5       26.88       31.60     14.11 o 
   0  10   5        0.35       -3.19      4.68 o 
   1  10   5        7.03        6.77      3.58 o 
   2  10   5       33.05       25.28      4.70 o 
   3  10   5       94.93       95.35      9.21 o 
   4  10   5        7.89        6.11      6.08 o 
   5  10   5        5.21      -12.11     12.96 o 
   0  11   5        0.68       -4.80      5.15 o 
   1  11   5        7.30        8.66      3.22 o 
   2  11   5       22.69       20.23      7.25 o 
   3  11   5       38.10       40.34      7.41 o 
   4  11   5        4.29        1.50     11.40 o 
   0  12   5        4.07        1.15      5.79 o 
   1  12   5       11.38       12.50      5.22 o 
   2  12   5       38.69       43.55      6.29 o 
   0   0   6      122.17      119.79      4.83 o 
   1   0   6      189.05      187.31      4.00 o 
   2   0   6     3141.92     3322.57     19.57 o 
   3   0   6        5.82        3.65      3.88 o 
   4   0   6      195.66      207.77      5.64 o 
   5   0   6       45.65       46.84      6.01 o 
   6   0   6        0.63       -2.47      6.44 o 
   7   0   6        0.04        0.26      5.50 o 
   8   0   6       60.80       76.47      8.38 o 
   0   1   6       37.59       35.64      2.29 o 
   1   1   6       13.55       10.33      1.63 o 
   2   1   6      500.17      507.38      4.96 o 
   3   1   6      489.93      482.81      5.72 o 
   4   1   6       44.43       41.60      2.69 o 
   5   1   6       97.11       90.86      4.84 o 
   6   1   6       24.05       21.15      3.91 o 
   7   1   6       21.03       18.61      4.31 o 
   8   1   6        5.15        4.84      4.36 o 
   0   2   6      132.70      132.07      3.43 o 
   1   2   6      287.34      303.36      3.58 o 
   2   2   6      763.83      811.96      7.16 o 
   3   2   6       17.38       14.20      1.70 o 
   4   2   6       33.48       32.77      1.57 o 
   5   2   6       19.36       15.13      3.74 o 
   6   2   6       24.03       21.03      3.60 o 
   7   2   6       11.69       12.20      4.32 o 
   8   2   6       50.41       62.22      5.48 o 
   0   3   6      902.79      969.60      7.63 o 
   1   3   6      472.05      493.98      4.72 o 
   2   3   6      705.59      721.74      7.23 o 
   3   3   6      134.58      129.46      2.86 o 
   4   3   6      110.49      113.05      3.28 o 
   5   3   6      177.20      183.52      3.80 o 
   6   3   6        7.36        7.28      3.69 o 
   7   3   6       12.00       13.35      4.23 o 
   0   4   6       20.18       15.63      3.19 o 
   1   4   6      544.74      570.23      6.36 o 
   2   4   6      989.40     1026.52      8.90 o 
   3   4   6       32.45       33.95      1.94 o 
   4   4   6      158.11      148.50      3.50 o 
   5   4   6      445.71      456.86      8.39 o 
   6   4   6       20.70       15.92      3.60 o 
   7   4   6       28.19       19.79      5.25 o 
   0   5   6        0.22        1.28      3.03 o 
   1   5   6       23.06       21.92      2.24 o 
   2   5   6      283.64      297.72      5.61 o 
   3   5   6      235.08      237.19      3.87 o 
   4   5   6      372.88      367.86      5.68 o 
   5   5   6        4.66        6.59      1.91 o 
   6   5   6        3.37        0.76      7.20 o 
   7   5   6       44.17       46.21      7.17 o 
   0   6   6      265.70      284.02      6.03 o 
   1   6   6       14.15       11.46      2.20 o 
   2   6   6       34.10       34.08      3.65 o 
   3   6   6       65.63       61.86      2.61 o 
   4   6   6      169.82      179.82      5.87 o 
   5   6   6       71.70       76.05      4.85 o 
   6   6   6        9.00        7.13     11.88 o 
   7   6   6        8.63       17.78     12.35 o 
   0   7   6      195.47      201.40      6.38 o 
   1   7   6      128.59      138.53      3.65 o 
   2   7   6       23.67       24.24      3.68 o 
   3   7   6      580.66      595.72      9.87 o 
   4   7   6      227.88      229.83      6.79 o 
   5   7   6        6.39        7.60      4.82 o 
   6   7   6       10.01       20.24     14.32 o 
   0   8   6       88.39       86.74      5.44 o 
   1   8   6       58.47       58.51      3.58 o 
   2   8   6       24.07       18.03      4.21 o 
   3   8   6       94.27       88.96      6.25 o 
   4   8   6       92.77       94.24      6.03 o 
   5   8   6       52.56       53.82     12.59 o 
   6   8   6        3.53        3.10     12.45 o 
   0   9   6        1.54        2.27      4.85 o 
   1   9   6        2.83        2.19      2.91 o 
   2   9   6       31.50       30.41      2.85 o 
   3   9   6       54.34       49.55      5.64 o 
   4   9   6        1.53        5.58      6.53 o 
   5   9   6       42.85       35.94     12.12 o 
   0  10   6      191.48      190.75      8.47 o 
   1  10   6       19.12       17.58      5.21 o 
   2  10   6       12.99       10.64      6.43 o 
   3  10   6        8.15       12.79      6.88 o 
   4  10   6        0.98        5.43      6.13 o 
   0  11   6       11.53       10.84     10.32 o 
   1  11   6       57.43       54.18      8.15 o 
   2  11   6       18.62       14.95      7.44 o 
   3  11   6       54.17       55.14      8.41 o 
   0  12   6        3.53        1.22      9.35 o 
   1  12   6        2.65        5.51      7.87 o 
   2  12   6       23.73       22.44     10.28 o 
   1   0   7      245.06      245.08      4.86 o 
   2   0   7      713.92      750.91     15.18 o 
   3   0   7       37.15       35.08      2.01 o 
   4   0   7       21.89       23.17      3.58 o 
   5   0   7      243.06      250.12      9.77 o 
   6   0   7        6.74        1.71      5.79 o 
   7   0   7        0.57       -0.92      5.49 o 
   0   1   7        0.02        0.49      1.99 o 
   1   1   7      249.03      251.22      3.91 o 
   2   1   7      355.15      392.36      3.85 o 
   3   1   7       47.34       47.83      1.99 o 
   4   1   7      111.63      112.51      3.70 o 
   5   1   7       22.85       23.04      3.96 o 
   6   1   7       50.70       47.19      4.71 o 
   7   1   7       11.65        6.10      4.27 o 
   0   2   7       86.41       86.48      3.24 o 
   1   2   7       34.46       34.02      2.05 o 
   2   2   7      101.14      104.88      3.82 o 
   3   2   7      369.46      360.16      6.18 o 
   4   2   7      168.62      161.08      4.01 o 
   5   2   7       28.44       19.18      4.03 o 
   6   2   7        9.68        4.88      3.86 o 
   7   2   7        9.47        7.06      3.95 o 
   0   3   7      331.18      355.08      5.98 o 
   1   3   7      113.79      121.49      2.85 o 
   2   3   7      323.85      337.49      4.41 o 
   3   3   7      149.65      151.66      2.91 o 
   4   3   7       13.46       11.62      1.91 o 
   5   3   7       16.40       13.53      1.71 o 
   6   3   7      171.22      152.44      6.41 o 
   7   3   7        9.84        9.79      4.11 o 
   0   4   7      204.49      211.10      5.88 o 
   1   4   7        8.35        7.10      1.85 o 
   2   4   7      533.02      562.92      6.90 o 
   3   4   7       62.66       63.84      2.87 o 
   4   4   7      599.67      621.24      8.91 o 
   5   4   7       76.38       71.97      4.47 o 
   6   4   7       26.73       23.09      5.27 o 
   7   4   7       11.54       13.96      5.30 o 
   0   5   7        1.32        0.46      3.26 o 
   1   5   7       69.93       73.25      2.86 o 
   2   5   7        4.60        3.91      1.69 o 
   3   5   7      468.92      487.42      5.38 o 
   4   5   7      714.85      762.40     12.53 o 
   5   5   7       63.40       60.88      2.73 o 
   6   5   7       11.68        8.91      8.24 o 
   7   5   7        1.67        3.44      5.27 o 
   0   6   7       92.28       96.93      4.49 o 
   1   6   7       41.60       39.14      2.95 o 
   2   6   7       71.37       72.16      3.42 o 
   3   6   7      860.79      906.14      9.16 o 
   4   6   7      443.54      454.72     13.39 o 
   5   6   7       22.82       29.90      7.62 o 
   6   6   7       11.40       13.67     13.44 o 
   0   7   7       17.59       18.01      4.36 o 
   1   7   7       92.82       94.44      4.28 o 
   2   7   7       65.20       60.58      4.33 o 
   3   7   7      106.94      114.62      3.46 o 
   4   7   7       86.30       82.67      5.28 o 
   5   7   7        5.56       13.53     10.29 o 
   6   7   7        6.31       16.36     10.93 o 
   0   8   7        1.76        2.83      5.66 o 
   1   8   7       12.24        9.07      3.39 o 
   2   8   7       10.12        8.68      5.06 o 
   3   8   7      270.76      259.44      8.74 o 
   4   8   7       41.30       33.13      7.71 o 
   5   8   7       39.78       38.61      9.90 o 
   6   8   7        1.91       -4.32     15.15 o 
   0   9   7       25.12       33.07      6.07 o 
   1   9   7      152.77      159.60      5.74 o 
   2   9   7       12.34        7.58      7.31 o 
   3   9   7        4.51        1.55      7.20 o 
   4   9   7       57.84       46.98      8.27 o 
   5   9   7        3.24        4.00      6.96 o 
   0  10   7        0.07        0.94      9.05 o 
   1  10   7       28.74       24.16      7.96 o 
   2  10   7       14.94       18.25      8.03 o 
   3  10   7       67.74       63.06      8.71 o 
   4  10   7        3.03        1.66      7.46 o 
   0  11   7        0.40        0.74     10.48 o 
   1  11   7        7.20       -1.25      7.76 o 
   2  11   7        4.76        5.18      7.60 o 
   3  11   7        9.12       11.77     11.40 o 
   0  12   7        1.75        1.72      7.63 o 
   1  12   7        2.76        3.40      8.31 o 
   0   0   8      621.35      633.06     14.81 o 
   1   0   8        5.45        2.12      2.66 o 
   2   0   8      233.53      244.28      5.71 o 
   3   0   8       68.73       70.95      2.60 o 
   4   0   8        3.68        0.03      4.43 o 
   5   0   8      171.05      168.13     14.42 o 
   6   0   8        2.49        6.08      6.16 o 
   7   0   8       16.10       10.05      6.65 o 
   0   1   8      306.19      315.31      5.19 o 
   1   1   8        0.33        1.59      1.86 o 
   2   1   8       59.94       58.78      2.27 o 
   3   1   8       76.28       71.71      2.39 o 
   4   1   8       44.50       42.00      3.36 o 
   5   1   8       57.21       55.35      4.77 o 
   6   1   8        8.03        8.53      4.23 o 
   7   1   8       13.71       13.14      4.56 o 
   0   2   8        0.60        0.97      2.73 o 
   1   2   8      443.08      506.76      6.38 o 
   2   2   8      203.19      218.39      3.14 o 
   3   2   8       55.63       52.07      2.62 o 
   4   2   8       16.80       18.88      1.73 o 
   5   2   8       11.12        4.76      4.09 o 
   6   2   8       37.80       29.26      4.66 o 
   7   2   8       10.02        6.16      4.62 o 
   0   3   8       22.04       19.93      3.29 o 
   1   3   8     1001.40     1106.49     11.56 o 
   2   3   8       14.22       11.07      2.14 o 
   3   3   8       63.82       62.65      2.75 o 
   4   3   8       75.97       73.20      2.81 o 
   5   3   8       21.55       21.15      1.70 o 
   6   3   8        1.00        4.08      5.10 o 
   7   3   8        3.07        3.23      4.42 o 
   0   4   8       34.48       38.86      2.98 o 
   1   4   8      214.24      250.75      3.71 o 
   2   4   8       73.19       72.69      2.95 o 
   3   4   8       57.03       53.33      2.77 o 
   4   4   8      144.63      146.08      3.71 o 
   5   4   8       54.25       51.07      2.56 o 
   6   4   8        7.55       10.34      5.99 o 
   7   4   8        8.41        6.77      5.45 o 
   0   5   8        2.99        1.33      2.83 o 
   1   5   8       15.48       13.64      2.33 o 
   2   5   8       15.69       11.55      2.30 o 
   3   5   8      351.94      354.26      5.36 o 
   4   5   8       28.06       27.22      2.52 o 
   5   5   8       19.70       18.68      2.59 o 
   6   5   8        0.66       -3.20      5.73 o 
   7   5   8        3.92        0.40      5.39 o 
   0   6   8       16.92       12.78      4.86 o 
   1   6   8      153.49      161.94      4.45 o 
   2   6   8       38.33       36.50      3.35 o 
   3   6   8     1244.55     1286.03     27.93 o 
   4   6   8      347.06      372.45      8.34 o 
   5   6   8      122.85      105.13     18.62 o 
   6   6   8        7.77        2.38     14.47 o 
   0   7   8      119.24      120.27      7.58 o 
   1   7   8       55.72       58.65      4.55 o 
   2   7   8       77.12       60.77      6.41 o 
   3   7   8       52.14       46.67      3.60 o 
   4   7   8       17.75       15.85      4.70 o 
   5   7   8       13.00       12.28      7.08 o 
   6   7   8        9.28       26.04     15.46 o 
   0   8   8        3.63        3.20      5.39 o 
   1   8   8       12.74       10.59      3.82 o 
   2   8   8        8.34        6.54      6.68 o 
   3   8   8        1.49       -1.64      7.71 o 
   4   8   8       98.72       88.67      9.42 o 
   5   8   8        8.64        8.07      7.31 o 
   0   9   8      222.59      231.70     12.63 o 
   1   9   8       13.51       11.97      5.75 o 
   2   9   8       31.74       36.25      8.36 o 
   3   9   8       77.90       64.37      8.52 o 
   4   9   8       12.90       14.27      7.21 o 
   5   9   8        5.27        7.84      7.12 o 
   0  10   8       20.86       21.73      9.75 o 
   1  10   8       18.82       21.31      7.96 o 
   2  10   8       25.74       26.32      8.18 o 
   3  10   8       30.99       34.85      8.14 o 
   4  10   8       21.93       29.37      8.30 o 
   0  11   8        0.51        0.72     10.60 o 
   1  11   8       18.49       16.53      8.65 o 
   2  11   8        6.03        2.78      7.97 o 
   1   0   9        4.17        6.28      2.56 o 
   2   0   9      581.88      626.24      7.32 o 
   3   0   9       12.73       15.37      2.25 o 
   4   0   9       23.60       19.08      5.09 o 
   5   0   9      298.09      265.85     22.00 o 
   6   0   9        0.33       -0.71      6.70 o 
   7   0   9        1.51        0.13      7.07 o 
   0   1   9      399.55      422.96      9.23 o 
   1   1   9      265.23      281.20      5.14 o 
   2   1   9       13.55       11.77      1.82 o 
   3   1   9       73.60       73.21      2.34 o 
   4   1   9        9.00        7.65      1.19 o 
   5   1   9       13.16        9.18      3.72 o 
   6   1   9        4.57        2.96      4.73 o 
   7   1   9       20.70       16.98      5.11 o 
   0   2   9       25.53       20.16      3.46 o 
   1   2   9      365.78      399.08      4.72 o 
   2   2   9      106.84      108.10      2.52 o 
   3   2   9       32.67       27.87      2.47 o 
   4   2   9       51.76       48.65      2.59 o 
   5   2   9      306.58      298.65     10.47 o 
   6   2   9        8.78        6.99      4.59 o 
   7   2   9       10.93       13.09      4.86 o 
   0   3   9       97.49       91.45      3.84 o 
   1   3   9      181.52      179.82      3.53 o 
   2   3   9        7.17        4.75      2.09 o 
   3   3   9       24.61       18.44      2.60 o 
   4   3   9       23.72       20.70      3.19 o 
   5   3   9       53.70       47.03      2.65 o 
   6   3   9       58.59       54.85      6.83 o 
   7   3   9       57.03       62.59      7.43 o 
   0   4   9       77.54       81.39      3.65 o 
   1   4   9       77.88       73.95      2.92 o 
   2   4   9      203.99      209.80      4.61 o 
   3   4   9      470.39      499.36      7.36 o 
   4   4   9      612.42      657.15     10.38 o 
   5   4   9       25.12       19.34      3.97 o 
   6   4   9        6.75       11.53      4.29 o 
   7   4   9        1.36        0.23      5.99 o 
   0   5   9      296.27      311.34      7.91 o 
   1   5   9       57.69       54.91      3.09 o 
   2   5   9       80.86       73.57      3.50 o 
   3   5   9      306.17      309.44      5.38 o 
   4   5   9      217.88      226.11      5.91 o 
   5   5   9       31.09       27.24      3.94 o 
   6   5   9        3.08        1.95      6.12 o 
   0   6   9       28.40       23.69      8.05 o 
   1   6   9       10.82       13.59      3.42 o 
   2   6   9      193.68      199.52      6.14 o 
   3   6   9       49.66       43.90      3.95 o 
   4   6   9      312.65      335.44      8.79 o 
   5   6   9        2.65        5.39      5.93 o 
   6   6   9        7.02       11.91      8.43 o 
   0   7   9      164.89      172.47      8.78 o 
   1   7   9       68.20       59.39      4.61 o 
   2   7   9        1.91        0.70      4.33 o 
   3   7   9      140.35      144.46      6.18 o 
   4   7   9       13.41        1.96      7.40 o 
   5   7   9       41.21       42.83      8.59 o 
   0   8   9       86.33       83.83      7.27 o 
   1   8   9        1.08        0.94      4.07 o 
   2   8   9       32.34       35.87      8.61 o 
   3   8   9       35.99       46.64      8.55 o 
   4   8   9       66.38       41.07      8.06 o 
   5   8   9        7.27        8.46      7.56 o 
   0   9   9      198.59      199.60     15.04 o 
   1   9   9       20.96       26.35      8.55 o 
   2   9   9        1.38       -1.78      8.51 o 
   3   9   9       12.01        7.57      8.52 o 
   4   9   9       45.63       41.18      8.87 o 
   0  10   9       16.97        9.89     12.01 o 
   1  10   9       20.51       15.08      7.51 o 
   2  10   9        9.74        6.46      8.64 o 
   3  10   9        1.11       -4.15      8.50 o 
   0  11   9        0.78        0.00     11.15 o 
   1  11   9        7.07        8.40      8.27 o 
   2  11   9        6.42        1.50      9.13 o 
   0   0  10      197.78      201.87     13.39 o 
   1   0  10        0.39       -0.21      2.99 o 
   2   0  10      128.32      128.14      4.28 o 
   3   0  10       62.30       59.09      3.22 o 
   4   0  10       16.47       13.87      6.21 o 
   5   0  10        3.26        3.90      5.85 o 
   6   0  10       38.89       40.65      7.25 o 
   7   0  10        0.19       -3.23      7.41 o 
   0   1  10       36.02       31.68      2.84 o 
   1   1  10        9.19        6.48      2.27 o 
   2   1  10       25.36       26.32      2.11 o 
   3   1  10       36.15       34.04      2.19 o 
   4   1  10        7.84        9.36      1.77 o 
   5   1  10       23.05       25.78      6.71 o 
   6   1  10       30.75       27.59      4.99 o 
   7   1  10        3.84        4.79      5.13 o 
   0   2  10      232.33      223.75      4.87 o 
   1   2  10       10.23        6.51      1.96 o 
   2   2  10      255.44      250.94      4.73 o 
   3   2  10       77.18       71.85      3.70 o 
   4   2  10       20.91       18.91      2.14 o 
   5   2  10        9.81       13.43      4.51 o 
   6   2  10       16.12       12.46      6.29 o 
   7   2  10        4.51        9.89      6.84 o 
   0   3  10      354.26      360.53      8.08 o 
   1   3  10      144.41      147.97      3.83 o 
   2   3  10      454.24      495.28     11.04 o 
   3   3  10       54.16       52.43      2.90 o 
   4   3  10       12.04       12.49      2.33 o 
   5   3  10       86.76       81.38      4.70 o 
   6   3  10       27.92       32.34      5.05 o 
   0   4  10       15.80       19.34      3.40 o 
   1   4  10       29.46       31.16      2.97 o 
   2   4  10      224.00      215.68      5.06 o 
   3   4  10      121.38      133.14      4.35 o 
   4   4  10      188.52      202.26      6.58 o 
   5   4  10       63.28       64.77      5.05 o 
   6   4  10        6.53        4.60      6.16 o 
   0   5  10        0.29        0.40      6.40 o 
   1   5  10        9.25       10.59      2.75 o 
   2   5  10      199.45      199.31      5.48 o 
   3   5  10      391.16      423.58      6.43 o 
   4   5  10      100.39      102.26      3.80 o 
   5   5  10       12.67       11.49      4.08 o 
   6   5  10        3.59        7.04      5.78 o 
   0   6  10       44.93       35.80      6.87 o 
   1   6  10       15.93       12.75      4.64 o 
   2   6  10       51.20       58.18      4.41 o 
   3   6  10       49.74       46.83      4.05 o 
   4   6  10       42.43       40.09      3.72 o 
   5   6  10       22.15       23.16      6.60 o 
   6   6  10        9.08        6.68      6.85 o 
   0   7  10      109.48      105.80      8.14 o 
   1   7  10       13.67       24.18      5.93 o 
   2   7  10       61.55       63.99      5.94 o 
   3   7  10      195.53      209.81     11.51 o 
   4   7  10       47.91       32.47      9.24 o 
   5   7  10       18.00       14.91      7.71 o 
   0   8  10       13.64       13.14      6.65 o 
   1   8  10       56.09       58.72      8.16 o 
   2   8  10       55.99       46.05     13.12 o 
   3   8  10      131.08      139.76     19.51 o 
   4   8  10       84.67       75.02     10.31 o 
   0   9  10       51.82       34.39     12.92 o 
   1   9  10        0.76        0.29      8.21 o 
   2   9  10        0.48       -1.90      8.85 o 
   3   9  10       11.54        5.75      7.94 o 
   4   9  10       11.36        9.53      8.14 o 
   0  10  10        0.00        0.82     11.06 o 
   1  10  10        2.65        3.36     12.37 o 
   2  10  10       10.60        7.64      9.11 o 
   3  10  10        6.58       11.08      9.39 o 
   0  11  10       18.20       22.56     13.58 o 
   1   0  11      168.97      170.02      7.23 o 
   2   0  11       89.07       82.42      5.42 o 
   3   0  11       25.31       24.47      3.06 o 
   4   0  11       47.14       45.61      9.29 o 
   5   0  11        8.04        3.33      8.17 o 
   6   0  11       43.23       51.81      8.28 o 
   0   1  11        7.26        8.40      3.33 o 
   1   1  11       65.28       63.67      3.23 o 
   2   1  11      127.47      137.79      4.47 o 
   3   1  11        7.10        6.96      2.04 o 
   4   1  11       58.38       49.94      2.76 o 
   5   1  11      167.18      136.32     10.26 o 
   6   1  11       71.81       68.80      7.04 o 
   0   2  11       51.55       51.13      3.63 o 
   1   2  11       35.76       37.77      2.75 o 
   2   2  11       76.57       72.33      3.98 o 
   3   2  11      146.23      144.03      4.70 o 
   4   2  11        6.12        0.93      2.28 o 
   5   2  11       25.24       15.67      5.01 o 
   6   2  11       16.13       13.82      6.74 o 
   0   3  11       33.85       32.07      3.65 o 
   1   3  11       95.21       93.40      3.52 o 
   2   3  11      201.36      189.63      6.89 o 
   3   3  11       33.85       32.92      3.69 o 
   4   3  11       44.41       45.18      3.03 o 
   5   3  11      116.56      111.60      6.40 o 
   6   3  11       20.73       20.78      4.90 o 
   0   4  11        0.59       -0.27      4.07 o 
   1   4  11        4.84        4.54      3.14 o 
   2   4  11      554.17      583.91      8.85 o 
   3   4  11        7.14        6.39      3.05 o 
   4   4  11       22.38       24.77      3.62 o 
   5   4  11       34.03       39.72      4.31 o 
   6   4  11        7.47        5.71      6.32 o 
   0   5  11       79.20       71.89      5.91 o 
   1   5  11       97.16       85.78      5.52 o 
   2   5  11      121.21      112.95      4.35 o 
   3   5  11       89.39       89.51      5.75 o 
   4   5  11       61.59       53.93      5.34 o 
   5   5  11       31.16       32.34      5.49 o 
   6   5  11       19.33       22.16      7.15 o 
   0   6  11        1.50       -1.32      6.57 o 
   1   6  11       29.56       22.75      5.30 o 
   2   6  11       11.51       13.55      4.97 o 
   3   6  11        9.76       10.29      3.31 o 
   4   6  11       35.73       41.01      7.51 o 
   5   6  11       38.56       44.84      7.13 o 
   0   7  11      177.46      192.50      9.87 o 
   1   7  11      118.01      111.59      6.81 o 
   2   7  11       36.90       36.00      5.69 o 
   3   7  11       97.40       98.62     10.55 o 
   4   7  11      130.29      126.62     10.92 o 
   5   7  11        0.75       -4.55      8.92 o 
   0   8  11       95.10       75.86     13.70 o 
   1   8  11       31.40       24.48      8.48 o 
   2   8  11        3.92        3.12      8.98 o 
   3   8  11       44.41       39.10      9.57 o 
   4   8  11       27.65       33.94      8.94 o 
   0   9  11        1.77        3.73     10.69 o 
   1   9  11       43.24       46.24      9.99 o 
   2   9  11       74.05       82.80     10.51 o 
   3   9  11       13.98        4.75      9.64 o 
   0  10  11        0.95       -0.31     12.75 o 
   1  10  11       13.70       17.63      9.05 o 
   2  10  11       39.27       42.98     10.04 o 
   0   0  12       49.42       47.78      6.53 o 
   1   0  12       16.08       14.90      3.71 o 
   2   0  12        3.18        1.83      5.08 o 
   3   0  12       12.96       10.66      3.29 o 
   4   0  12      198.37      184.77      5.39 o 
   5   0  12        0.00        1.78     10.24 o 
   6   0  12       99.55      115.75     14.62 o 
   0   1  12       59.45       48.78      5.77 o 
   1   1  12       63.13       57.33      3.27 o 
   2   1  12       66.37       55.28      4.38 o 
   3   1  12       88.68       84.66      4.16 o 
   4   1  12       30.41       26.90      2.81 o 
   5   1  12        3.70        8.13      5.65 o 
   6   1  12       27.10       28.33      6.66 o 
   0   2  12       16.73       18.38      4.03 o 
   1   2  12       43.18       41.70      3.14 o 
   2   2  12       74.12       68.81      3.68 o 
   3   2  12        5.84        3.67      3.70 o 
   4   2  12      115.29      120.28      4.26 o 
   5   2  12       95.90      102.82      6.49 o 
   6   2  12       60.85       64.12      6.31 o 
   0   3  12       18.21       11.38      4.77 o 
   1   3  12      123.96      115.00      3.98 o 
   2   3  12      209.06      203.84      6.64 o 
   3   3  12       20.05       17.02      4.36 o 
   4   3  12        9.33        8.86      2.90 o 
   5   3  12       17.43       15.26      5.02 o 
   6   3  12       11.72       13.26      7.05 o 
   0   4  12      248.84      249.09      8.60 o 
   1   4  12       44.49       41.01      4.55 o 
   2   4  12      139.75      132.26      5.43 o 
   3   4  12       13.99       16.17      3.21 o 
   4   4  12       49.74       51.05      4.75 o 
   5   4  12       26.25       22.14      4.60 o 
   0   5  12      206.97      203.45     10.34 o 
   1   5  12       36.47       39.33      5.15 o 
   2   5  12        4.42        5.61      4.12 o 
   3   5  12       13.99       13.44      3.64 o 
   4   5  12        9.45        8.94      4.55 o 
   5   5  12       37.38       30.64      6.35 o 
   0   6  12       21.93       20.79     11.65 o 
   1   6  12        5.24        6.95      8.85 o 
   2   6  12       54.40       57.43      7.98 o 
   3   6  12        8.85        7.74      4.40 o 
   4   6  12       40.85       30.64      7.01 o 
   5   6  12        4.70       12.03      5.82 o 
   0   7  12        0.02       -0.93     11.61 o 
   1   7  12       98.37       83.63     10.63 o 
   2   7  12       67.60       74.75     14.60 o 
   3   7  12      106.44       96.60     10.16 o 
   4   7  12       12.95       18.19      9.91 o 
   0   8  12       22.11       22.63     13.70 o 
   1   8  12        8.51       10.66      8.78 o 
   2   8  12       35.73       44.58     14.19 o 
   3   8  12        3.17        6.25      9.16 o 
   0   9  12        3.22       11.47     14.02 o 
   1   9  12       21.00       23.05     10.09 o 
   2   9  12       12.72        9.44     13.17 o 
   1   0  13       90.14       81.08      5.18 o 
   2   0  13        0.02       -1.89      3.66 o 
   3   0  13        0.91        1.90      5.45 o 
   4   0  13        4.44        1.48      6.48 o 
   5   0  13        0.22        3.74      7.17 o 
   0   1  13        1.90        4.86      3.67 o 
   1   1  13      207.23      205.06      4.93 o 
   2   1  13        1.63       -0.68      2.62 o 
   3   1  13       41.55       39.97      4.28 o 
   4   1  13        4.84        3.80      2.57 o 
   5   1  13        8.35       14.08      5.64 o 
   0   2  13       20.43       14.76      4.11 o 
   1   2  13      304.59      319.10      6.38 o 
   2   2  13      169.48      169.33      4.54 o 
   3   2  13       62.86       57.61      5.15 o 
   4   2  13        6.67        6.02      2.92 o 
   5   2  13       33.53       36.43      6.18 o 
   0   3  13      113.22      107.10      5.56 o 
   1   3  13      132.71      129.84      4.36 o 
   2   3  13       37.29       36.68      3.37 o 
   3   3  13       10.39       10.87      3.14 o 
   4   3  13        9.90        4.58      4.88 o 
   5   3  13       25.11       30.83      5.62 o 
   0   4  13      112.39      110.78      6.93 o 
   1   4  13        0.04        0.78      3.59 o 
   2   4  13       56.66       61.53      5.19 o 
   3   4  13       63.12       62.19      4.28 o 
   4   4  13       13.11       11.12      4.39 o 
   5   4  13       54.94       57.53      6.52 o 
   0   5  13       14.68       27.59      7.38 o 
   1   5  13      143.04      146.20      6.89 o 
   2   5  13       46.55       44.98      5.50 o 
   3   5  13        1.25        0.07      5.34 o 
   4   5  13        1.74        1.07      4.31 o 
   0   6  13       16.01       12.71     13.76 o 
   1   6  13       27.37       19.01      6.64 o 
   2   6  13       53.94       51.10      5.43 o 
   3   6  13        4.22        5.58      4.86 o 
   4   6  13       23.48       25.77      6.96 o 
   0   7  13       17.10       11.61     13.70 o 
   1   7  13        5.42        9.15      9.83 o 
   2   7  13       10.93       12.82      7.82 o 
   3   7  13       17.89       19.01     13.68 o 
   0   8  13        7.01       15.91     11.15 o 
   1   8  13       17.54       12.61      8.65 o 
   2   8  13       43.47       43.51      9.44 o 
   0   9  13        1.65       -3.39     14.49 o 
   0   0  14      867.64      987.43     19.02 o 
   1   0  14        0.23       -2.78      4.36 o 
   2   0  14       21.01       17.87      4.20 o 
   3   0  14       16.34       16.20      5.89 o 
   4   0  14        0.39        3.53      7.65 o 
   5   0  14        1.44       -2.48      8.29 o 
   0   1  14       48.22       49.56      5.06 o 
   1   1  14      310.41      320.11      6.03 o 
   2   1  14       13.80        9.42      2.85 o 
   3   1  14        2.06        0.02      3.02 o 
   4   1  14       32.84       28.95      4.92 o 
   5   1  14        3.70        2.72      5.05 o 
   0   2  14      130.39      136.26      6.42 o 
   1   2  14      265.69      270.16      5.74 o 
   2   2  14       18.00       15.42      3.09 o 
   3   2  14        9.39        8.77      3.05 o 
   4   2  14       39.99       37.17      5.28 o 
   5   2  14       19.41       25.36      6.02 o 
   0   3  14       35.51       31.40      5.14 o 
   1   3  14       35.27       31.22      3.44 o 
   2   3  14        0.63        0.13      3.05 o 
   3   3  14        0.37        1.87      3.26 o 
   4   3  14       30.61       27.81      5.09 o 
   5   3  14       18.50       14.51      6.05 o 
   0   4  14       73.12       70.95      5.65 o 
   1   4  14       31.86       26.98      3.50 o 
   2   4  14       20.47       24.21      3.86 o 
   3   4  14        2.17        2.13      3.35 o 
   4   4  14        3.28       -1.15      4.99 o 
   0   5  14        0.11       -5.25      7.37 o 
   1   5  14       15.07       16.96      5.11 o 
   2   5  14       12.13        9.99      4.99 o 
   3   5  14       25.03       17.13      4.67 o 
   4   5  14        2.02        2.94      5.51 o 
   0   6  14        4.36        5.14     12.84 o 
   1   6  14       57.90       53.53      8.04 o 
   2   6  14        1.46        0.59      5.22 o 
   3   6  14        6.70        7.21      6.84 o 
   0   7  14        9.22       10.13     12.96 o 
   1   7  14        9.36       10.38      8.62 o 
   2   7  14       17.60       16.86      9.26 o 
   0   8  14        5.20        9.96     14.14 o 
   1   8  14        9.72       -0.97     10.93 o 
   1   0  15       76.31       80.01      5.83 o 
   2   0  15       12.62       15.74      4.32 o 
   3   0  15       27.97       30.20      4.63 o 
   4   0  15       29.10       29.56      8.45 o 
   0   1  15       43.42       43.30      5.35 o 
   1   1  15        2.90        2.48      3.13 o 
   2   1  15       19.27       20.19      3.25 o 
   3   1  15       21.90       22.14      3.11 o 
   4   1  15        5.88        0.00      5.22 o 
   0   2  15      108.22      112.54      6.52 o 
   1   2  15       28.93       22.74      3.47 o 
   2   2  15       27.82       28.43      3.48 o 
   3   2  15       38.81       40.44      3.81 o 
   4   2  15        1.06       -1.86      4.48 o 
   0   3  15       70.10       79.64      6.07 o 
   1   3  15       15.21       17.00      3.49 o 
   2   3  15        4.40        0.81      3.33 o 
   3   3  15       75.46       73.57      4.75 o 
   4   3  15        2.31        4.75      5.10 o 
   0   4  15        2.82        7.98      4.95 o 
   1   4  15        3.76        4.77      3.31 o 
   2   4  15       74.89       77.95      4.73 o 
   3   4  15       15.26       13.51      4.04 o 
   0   5  15       10.39        8.37      8.29 o 
   1   5  15       76.32       87.85      6.02 o 
   2   5  15       24.45       25.19      4.37 o 
   3   5  15        4.10        5.37      3.85 o 
   0   6  15        8.09        1.71     10.74 o 
   1   6  15       21.45       14.98      7.58 o 
   2   6  15        6.46        2.55      5.25 o 
   0   7  15        1.30       10.56     12.26 o 
   1   7  15       43.10       55.63     11.51 o 
   0   0  16      847.45      955.38     20.53 o 
   1   0  16       71.33       63.41      5.78 o 
   2   0  16        2.02       -0.32      4.63 o 
   3   0  16       12.77       13.09      6.26 o 
   0   1  16       61.65       52.20      5.84 o 
   1   1  16       17.73       13.82      3.47 o 
   2   1  16       10.65        8.41      3.39 o 
   3   1  16       28.28       34.57      5.31 o 
   0   2  16        0.87       -4.74      5.18 o 
   1   2  16      125.96      142.15      5.00 o 
   2   2  16        2.96        2.63      3.40 o 
   3   2  16        2.14       -1.05      5.03 o 
   0   3  16       10.21        5.53      5.13 o 
   1   3  16        4.11        5.43      3.43 o 
   2   3  16       15.85       18.39      3.79 o 
   3   3  16        0.19       -2.19      5.12 o 
   0   4  16        0.33        5.24      4.65 o 
   1   4  16       33.35       42.51      4.00 o 
   2   4  16       14.16       13.31      4.23 o 
   0   5  16        0.31       -1.64      6.61 o 
   1   5  16        2.30        4.34      4.16 o 
   2   5  16        1.97        2.34      4.34 o 
   1   0  17       28.51       26.70      5.70 o 
   2   0  17        1.04       -0.15      4.98 o 
   0   1  17      136.31      128.35      7.37 o 
   1   1  17        1.03       -3.63      3.63 o 
   2   1  17       10.04        9.52      3.51 o 
   0   2  17       93.85       90.73      6.95 o 
   1   2  17       92.24      109.74      4.98 o 
   2   2  17       13.22       16.25      3.78 o 
   0   3  17        2.58        0.34      5.05 o 
   1   3  17       30.94       34.32      4.12 o 
   0   4  17        4.36        5.80      5.46 o 
                                                 
